# Supplementary material for: Integrated Behavioral Health: A Curriculum for Residents in Rural and Community Psychiatry
Source: MedEdPORTAL. 2024 Dec 20;20:11468. doi: 10.15766/mep_2374-8265.11468 (PMC11659397; doi:10.15766/mep_2374-8265.11468)
Supplement: Supplementary file 1 — Background for Facilitators.docxLearner Guide.docxSession 1 Facilitator Guide.docxSession 2 Facilitator Guide.docxSession 3 Facilitator Guide.docxSession 4 Facilitator Guide.docxFacilitator Guide Slides.pptxSimulation Scenario.docxEvaluation Survey.docx [file mep_2374-8265.11468-s001.zip]

Archive with 10 entries (10 files):
- A. Background for Facilitators.docx
- B. Learner Guide.docx
- C. Session 1 Facilitator Guide.docx
- D. Session 2 Facilitator Guide.docx
- E. Session 3 Facilitator Guide.docx
- F. Session 4 Facilitator Guide.docx
- G. Facilitator Guide Slides.pptx
- H. Simulation Scenario.docx
- I. Evaluation Survey.docx
- _Educational Summary Report_11468.pdf
